# Supplementary material for: Direct detection of an NH-π hydrogen bond in an intrinsically disordered peptide
Source: Nat Commun. 2025 Nov 20;16:10231. doi: 10.1038/s41467-025-66013-2 (PMC12635323; doi:10.1038/s41467-025-66013-2)
Supplement: Supplementary file 4 — Source data [file 41467_2025_66013_MOESM4_ESM.xlsx]

## Sheet: Figure1c
Temp. coefficients of HN chemical shifts for the WT and E22G-Ab40
	WT-Ab40	E22G-Ab40
D1		--
A2		--
E3	-5.5	-5.7
F4	-8.6	-8.1
R5	-6.5	-5.9
H6	--	-7.9
D7	--	-6
S8	-8.4	-8
G9	-6.1	-5.9
Y10	-4.9	-4.7
E11	-4.2	-4.3
V12	-7.4	-7.4
H13	-8.8	-7.1
H14	--	-7.1
Q15	--	-7.4
K16	-9.1	-8.1
L17	-9.5	-9.1
V18	-8.8	-8.6
F19	-9.4	-9.9
F20	-7.2	-8
A21	-7.1	-8.1
E22G	-6.6	0.2
D23	-7.4	-4.6
V24	-8.4	-7.7
G25	-7.1	-7.1
S26	-6.7	-5.6
N27	--	-7.3
K28	-7	-7.3
G29	-6.3	-6.5
A30	-5.9	-5.8
I31	-9.4	-9.3
I32	-10.1	-10
G33	-8.7	-8.5
L34	-8.1	-7.9
M35	-8.1	-7.9
V36	-10	-9.8
G37	-9.7	-9.4
G38	-6.6	-6.4
V39	-7.5	-7.4
V40	-8.7	-8.6

## Sheet: FigS2b
Amide temp. Coefficient Gly21
Temperature (K)	HN Chemical Shift
278	8.067
283	8.04
288	8.013
293	7.986
298	7.962

## Sheet: FigS2c
Temp. coefficients of HN chemical shifts for A21G-Ab40
	A21G-Ab40
D1	--
A2	--
E3	-5.7
F4	-7.4
R5	-6.3
H6
D7	-8.7
S8	-8.5
G9	-6.3
Y10	-5
E11	-4.4
V12	-7.5
H13	-7.3
H14
Q15	-8.4
K16	-9.3
L17	-9.2
V18	-8.6
F19	-8.9
F20	-8.3
A21G	-5.3
E22	-5.3
D23
V24	-7.9
G25	-6.6
S26	-6.8
N27	-6.6
K28	-7.2
G29	-6.5
A30	-6.1
I31	-9.4
I32	-10.2
G33	-8.6
L34	-8.1
M35	-8
V36	-9.9
G37	-9.4
G38	-6.5
V39	-7.6
V40	-8.7

## Sheet: FigS6
Phe4						Tyr10
Relaxation time	E22G	WT				Relaxation time	E22G	WT
0.01	-0.7637	-0.75553				0.01	-0.66979	-0.68393
0.02	-0.74042	-0.68781				0.02	-0.67027	-0.63774
0.04	-0.66729	-0.67115				0.04	-0.64596	-0.60329
0.08	-0.58785	-0.5741				0.08	-0.43995	-0.46603
0.16	-0.39128	-0.39242				0.16	-0.2661	-0.29748
0.32	-0.13866	-0.09934				0.32	0.0442	0.0346
0.64	0.32285	0.32742				0.64	0.48246	0.45622
1.28	0.73975	0.71484				1.28	0.70733	0.81208
2.56	0.93442	0.94891				2.56	1.05884	0.98415
5.12	1.01638	1.01419				5.12	0.98913	1.00242
Phe19						Phe20
Relaxation time	E22G	WT				Relaxation time	E22G	WT
0.01	-0.76771	-0.72229				0.01	-0.77386	-0.7988
0.02	-0.70352	-0.69397				0.02	-0.72307	-0.76518
0.04	-0.63647	-0.65884				0.04	-0.65943	-0.72542
0.08	-0.50506	-0.56217				0.08	-0.57253	-0.61955
0.16	-0.41687	-0.38662				0.16	-0.44028	-0.41957
0.32	-0.10202	-0.12357				0.32	-0.14245	-0.14873
0.64	0.31505	0.26465				0.64	0.26963	0.319
1.28	0.72085	0.68323				1.28	0.67917	0.70439
2.56	1.00263	0.96223				2.56	0.95111	0.93563
5.12	0.96682	0.99034				5.12	0.99907	1.02618

## Sheet: FigS5
Ha Secondary Chemical Shift_WT					Ha Secondary Chemical Shift_E22G
	WT	19F-WT				E22G	19F-E22G
	0.031	0.027				0.016	0.021
	-0.017	-0.017				-0.017	-0.017
	-0.014	-0.016				-0.115	-0.118
	-0.113	-0.121				-0.027	-0.028
	-0.023	-0.028				-0.053	-0.047
	-0.049	-0.047				-0.096	-0.083
	-0.086	-0.088				-0.066	-0.052
	-0.053	-0.057				0.211	0.213
	0.213	0.212				-0.047	-0.034
	-0.047	-0.044				-0.124	-0.111
	-0.008	0.02				-0.045	-0.044
	-0.041	-0.042				-0.023	-0.015
	-0.02	-0.022				0.009	0.008
	0.002	0.001				0.079	0.057
	0.052	0.048				-0.035	-0.058
	-0.055	-0.064				-0.007	-0.006
	-0.075	-0.085				-0.075	-0.054
	-0.015	-0.026				-0.069	-0.065
	0.002	0.003				-0.177	-0.194
	0.003	0.003				-0.008	-0.008
	0.023	0.023				-0.087	-0.088
	-0.073	-0.071				-0.024	-0.025
	-0.02	-0.023				-0.052	-0.052
	-0.026	-0.03				-0.049	-0.045
	-0.05	-0.049				-0.03	-0.028
	-0.044	-0.044				-0.034	-0.033
	-0.022	-0.027				-0.019	-0.017
	-0.035	-0.034				-0.072	-0.07
	-0.017	-0.017				-0.009	-0.009
	-0.068	-0.069				-0.033	-0.034
	-0.009	-0.009				-0.021	-0.018
	-0.034	-0.033				-0.052	-0.047
	-0.014	-0.019				-0.055	-0.051
	-0.098	-0.05				-0.22	-0.219
	-0.088	-0.052				-0.058	-0.057
	-0.218	-0.227
	-0.054	-0.056
